# Supplementary material for: Life as an evacuee after the Fukushima Daiichi nuclear power plant accident is a cause of polycythemia: the Fukushima Health Management Survey
Source: BMC Public Health. 2014 Dec 23;14:1318. doi: 10.1186/1471-2458-14-1318 (PMC4364647; doi:10.1186/1471-2458-14-1318)
Supplement: Supplementary file 1 — Additional file 1: Table S1: Items included in comprehensive health check. (XLSX 45 KB) [file 12889_2014_7440_MOESM1_ESM.xlsx]

## Sheet: Sheet1
Additional file 1: Table S1. Items included in comprehensive health check
Age, y	Items
0-6	Height, Weight, Blood cell count (RBC, Hb, Ht, Platelet, WBC, WBC subpopulation)
7-15	Height, Weight, Blood cell count (RBC, Hb, Ht, Platelet, WBC, WBC subpopulation) If requested by patient: Blood chemistry (AST, ALT, γ-GTP, TG, HDL-C, LDL-C, HbA1c, FBG, S-Cr, eGFR, UA)
≧ 16	Height, Weight, Abdominal circumference/BMI, BP, Blood cell count (RBC, Hb, Ht, Platelet, WBC, WBC subpopulation) Blood chemistry (AST, ALT, γ-GTP, TG, HDL-C, LDL-C, HbA1c, FBS, S-Cr, eGFR, UA) Urinary testing (protein, sugar, blood)
Abbreviations: RBC, red blood cell count; WBC, white blood cell count; Hb, hemoglobin; Hct, hematocrit; AST, aspartate aminotransferase; ALT, alanine aminotransferase; γ-GTP, γ-glutamyl transpeptidase; eGFR, estimated glomerular filtration rate; FBG, fasting blood glucose; TG, triglyceride; HDL-C, hight-density lipoprotein-cholesterol; LDL-C, low-density lipoprotein-cholesterol; HbA1c, hemoglobin…
